# Supplementary material for: Host immunity and HBV S gene mutation in HBsAg-negative HBV-infected patients
Source: Front Immunol. 2023 Aug 14;14:1211980. doi: 10.3389/fimmu.2023.1211980 (PMC10461097; doi:10.3389/fimmu.2023.1211980)
Supplement: Supplementary file 1 [file Table_1.xlsx]

## Sheet: HBsAg negative patients
Number	Gender	Age	Diagnosis	ALT	AST	TBIL	DBIL	TP	TBA	Hepatitis B virus surface antigen	Hepatitis B virus surface antigen	Hepatitis B virus surface antigen	Hepatitis B virus surface antibody		Hepatitis B virus e antigen	Hepatitis B virus e antibody		Hepatitis B virus core antibody	HBV DNA Load	T lymphocyte/lymphocyte	T lymphocyte	CD8+ T lymphocyte/lymphocyte	CD8+ T lymphocyte	CD4+ T lymphocyte/lymphocyte	CD4+ T lymphocyte	CD4+/CD8+	IFN-α	IFN-γ	FLT-3L	IP-10	TNF-α	IL-1β	IL-2	IL-4	IL-8	IL-10	IL-12	IL-15	IL-17A	IL-18
1	Male	44	Chronic hepatitis B	183	185	134.3	108.1	56.6		0.400 negative(-)			129.7 positive(+)	129.7	0.107 negative(-)	1.11 negative(-)		0.006 positive(+)	781000	54.67	474.00	16.72	145.00	35.76	310.00	2.13793	0.32	35.73	35	7.8	47.85	26.75	5.75	0.72	46.96	0.18	24.48	5.75	0.84	16.41
2	Male	63	Chronic hepatitis B	16	26	18.3	8.0	63.3	23.5	0.490 negative(-)			3.66 negative(-)		0.110 negative(-)	0.833 positive(+)		0.005 positive(+)	128000	69.13	188.00	21.66	59.00	45.49	124.00	2.10169	721.14	19.14	40.19	44.16	57.06	4.35	5.25	0.4	51.41	114.12	20.61	5.25	1.23	37.62
3	Male	59	Chronic hepatitis B	15	14	15.9	3.9	77.7	2.0	0.513 negative(-)			181.6 positive(+)	181.6	0.119 negative(-)	0.007 positive(+)		0.007 positive(+)	4853	67.18	756.00	15.68	176.00	46.50	523.00	2.97159	660.38	13.01	45.57	21.11	37.21	3.07	6.88	0.32	26.41	28.62	52.91	6.88	1.02	24.85
4	Male	64	Chronic hepatitis B	23	33	39.1	14.6	59.6	39.4	0.665 negative(-)			9.98 negative(-)		0.128 negative(-)	0.709 positive(+)		0.008 positive(+)	1097	71.98	944.00	18.77	246.00	53.25	698.00	2.8374	36.07	17.06	41.73	7.28	42.2	23	7.16	1.54	154.88	17.75	37.21	7.16	5.18	18.61
5	Male	68	Chronic hepatitis B	24	54	9.4	3.8	85.9			<0.05 negative(-)		<2.00 negative(-)		0.072 negative(-)	0.212 positive(+)		0.007 positive(+)	814	69.33	226.00	25.79	84.00	38.71	126.00	1.5	215.67	17.28	51.03	19.75	43.27	1.2	7.57	0.56	19.88	23.41	43.27	7.57	1.23	31.55
6	Male	34	Chronic hepatitis B	25	22	16.1	5	66.6	1.9		<0.05 negative(-)	<45.0	<2.00 negative(-)		0.119 negative(-)	0.149 positive		0.038 positive(+)	773	77.29	1864.00	25.07	604.00	45.75	1103.00	1.82616	2.89	11.6	30.48	12.79	28.85	92.88	7.91	1.19	100.17	1.41	4.04	7.91	2.32	16.41
7	Male	64	Chronic hepatitis B	76	68	12.1	5.3	68	8.7		<0.05 negative(-)	<45.0	10.3 positive（+）	10.3	0.0918 negative（-）	1.05 negative		0.006 positive(+)	747	84.98	1686.00	35.55	705.00	41.00	813.00	1.15319	80.88	11.6	33.28	10.09	55.64	13.23	7.74	1.29	199.37	13.13	31.2	7.74	2.19	18.84
8	Male	34	Chronic hepatitis B	652	146	176.4	127.3	73.4	117.6	0.740 negative(-)		<0.05 negative(-)	183.7 positive(+)	183.7	0.487 negative(-)	0.052 positive(+)		0.008 positive(+)	595	72.14	1089.00	21.90	331.00	46.76	706.00	2.13293	1.31	40.86	22.82	3.73	34.51	7.8	7.97	0.55	23.13	11.54	10.4	7.97	0.76	18.61
9	Male	71	Chronic hepatitis B	8	22	25.6	7.7	81.4	3.9		<0.05 negative(-)		<2.00 negative(-)		0.079 negative(-)	0.014 positive(+)		0.008 positive(+)	307	75.35	843.00	12.73	143.00	61.98	694.00	4.85315	115.02	18.9	26.88	26.24	50.32	13.91	7.68	1.94	22.66	14.52	28.09	7.68	2.19	14.84
10	Female	26	Chronic hepatitis B	33	35	10.4	6.0	73.4	6.3		<0.05 negative(-)		8.13 negative(-)		0.123 negative(-)	0.003 positive(+)		0.009 positive(+)	215	55.24	266.00	23.52	113.00	29.97	144.00	1.27434	48.91	22.7	29.35	9.75	31.6	44.23	10.14	0.92	158.63	1.41	45.5	10.14	24.88	8.53
11	Male	65	Chronic hepatitis B	12	18	12.8	6.5	58.7	12.4	0.385 negative(-)			<2.00 negative(-)		0.093 negative(-)	1.19 negative(-)		0.005 positive(+)	196	71.11	285.00	28.14	113.00	43.22	173.00	1.53097	0.56	14.54	34.13	11.23	54.26	2.07	5.75	0.23	12.77	25.88	66.35	5.75	0.76	12.76
12	Male	46	Chronic hepatitis B	194	455	261.1	194.0	58.2	219.7	0.464 negative(-)	<0.05 negative(-)		139.5 positive(+)	139.15	0.150 negative(-)	1.33 negative(-)		0.007 positive(+)	178	81.28	1286.00	40.98	648.00	30.74	486.00	0.75	38.01	19.38	34.56	16.89	42.2	52.75	16.37	0.56	60.17	20.13	97.98	16.37	1.63	21.1
13	Male	48	Chronic hepatitis B	28	19	9.2	2.9	70.6	4.3		<0.05 negative(-)		<2.00 negative(-)		0.121 negative(-)	0.004 positive(+)		0.004 positive(+)	159	66.94	1538.00	27.06	622.00	39.51	908.00	1.45981	4.52	13.38	40.7	17.8	37.21	2.14	7.91	1.04	17.78	12.16	28.85	7.91	1.71	22.19
14	Male	53	Chronic hepatitis B	16	16	17.0	6.3	72.0	2.6		<0.05 negative(-)		<2.00 negative(-)		0.123 negative(-)	0.026 positive(+)		0.006 positive(+)	155	91.09	1771	39.41	766	41.42	805	1.05091	54.09	15.77	41.73	23.74	41.15	12.58	6.88	0.34	15.75	22.82	43.27	6.88	5.32	21.64
15	Male	57	Chronic hepatitis B	52	152	30.5	19.0	94.3	89.2	0.502 negative(-)			<2.00 negative(-)		0.092 negative(-)	0.563 positive(+)		0.009 positive	146	62.91	1055	25.46	427	35.65	598	1.40047	54.09	17.96	45.57	14.35	51.6	3.24	10.61	0.51	961.91	9.25	32.81	10.61	3.89	16.41
16	Male	31	Chronic hepatitis B	36	21	19.9	5.4	75.6	1.4	0.893 negative(-)			30.85 positive(+)	30.85	0.112 negative(-)	0.521 positive(+)		0.007 positive(+)	136	82.5	1009	58.13	711	23.21	284	0.399437	758.34	16.41	25.24	41.23	29.62	15.38	6.37	0.5	15.29	42.8	42.2	6.37	3.08	10.18
17	Male	52	Chronic hepatitis B	10	28	9.1	4.4	68.8	33.1	0.805 negative(-)			<2.00 negative(-)		0.098 negative(-)	0.439 positive(+)		0.0071 positive(+)	117	84.88	1672	37.03	792.00	42.16	830.00	1.04798	1335	76.12	40.19	5.49	172.54	21.87	7.11	1.04	606.72	41.22	64.71	7.11	1.45	20.06
18	Male	57	Chronic hepatitis B	36	49	24.6	10.0	73.7	52.7	0.444 negative(-)			45.56 positive(+)	45.56	0.102 negative(-)	0.595 positive(+)		0.007 positive(+)	110	28.38	282.00	4.57	45.00	22.89	228.00	5.06667	0.94	12.29	43.89	8.95	43.27	5.75	8.84	1.26	7.53	19.14	4.04	8.84	0.26	22.19
19	Male	42	Chronic hepatitis B	209	54	17.2	8.8	65.6	6.0	0.440 negative(-)			>1000 positive(+)	1000	0.120 negative(-)	0.548 positive(+)		0.008 positive(+)	110	53.5	342.00	19.35	124.00	33.76	216.00	1.74194	36.07	11.26	32.05	35.94	45.5	15.38	9.19	0.47	144.4	28.62	57.06	9.19	2.32	18.37
20	Male	34	Chronic hepatitis B	17	23	41.0	10.2	70.6	1.7			<0.05 negative(-)	291.5 positive(+)	291.5	0.110 negative(-)	0.020 positive(+)		0.008 positive(+)	104	93.26	2043	40.38	884	38.98	853	0.964932	975.17	15.77	35.89	6.46	52.91	1.35	7.22	0.51	43.16	45.01	54.26	7.22	3.67	8.64
21	Male	66	Chronic hepatitis B	31	37	33.9	15.1	52.7	41.2	0.471 negative(-)			8.54 negative(-)		0.097 negative(-)	1.08 negative(-)		0.005 positive(+)	104	63.85	1052.00	22.16	365.00	37.61	620.00	1.69863	787.49	19.62	35	8.95	31.6	23	9.43	0.48	59.92	32.46	44.37	9.43	8.87	22.75
22	Male	51	Chronic hepatitis B	59	30	14.3	6.2	70.8	5.9	0.498 negative(-)			362.7 positive(+)	362.7	0.112 negative(-)	0.003 positive(+)		0.009 positive(+)	100	66.42	1121.00	27.97	472.00	37.27	629.00	1.33263	10.68	11.94	34.56	17.67	45.5	2.14	13.15	0.49	8.48	15.26	28.09	13.15	1.35	19.08
23	Male	60	Chronic hepatitis B	22	93	20.9	9.5	60.9	7.8			<0.05 negative(-)	187.8 positive(+)	187.8	0.106 negative(-)	0.380 positive(+)		0.004 positive(+)	96	72.06	2157.00	23.30	698.00	44.30	1326.00	1.89971	1065	10.77	32.05	37.19	47.85	16.18	6.77	0.39	29.22	20.13	54.26	6.77	0.89	53.5
24	Male	52	Chronic hepatitis B	21	19	24.2	8.2	64.1	27.0	0.495 negative(-)			52.48 positive(+)	52.48	0.104 negative(-)	1.10 negative(-)		0.007 positive(+)	73	64.88	896	22.27	308	35.88	495	1.60714	0.56	17.96	32.86	61.18	36.29	0.27	7.68	0.66	48.43	14.88	12.94	7.68	0.65	21.91
25	Male	57	Chronic hepatitis B	16	20	23.9	8.7	76.6	2.4	0.671 negative(-)			<2.00 negative(-)		0.126 negative(-)	0.217 positive(+)		0.006 positive(+)	73	56.28	265.00	15.47	72.00	39.07	183.00	2.54167	725.69	13.01	53.67	16.89	73.38	0.95	6.43	0.57	33.35	24.61	58.51	6.43	0.62	22.19
26	Male	60	Chronic hepatitis B	25	47	71.9	27.9	61.8	66	0.503 negative(-)			46.47 positive(+)	46.47	0.126 negative(-)	0.643 positive(+)		0.008 positive(+)	62	86.78	1796.00	34.50	714.00	40.27	833.00	1.16667	25.76	11.6	52.33	27.16	45.5	1.35	32.02	1.63	75.58	1.17	30.41	32.02	1.12	17.15
27	Female	36	Chronic hepatitis B	13	23	17.6	10.6	74.0	4.0			<0.05 negative(-)	2.62 negative(-)		0.102 negative(-)	0.017 positive(+)		0.008 positive(+)	53	45.71	687	15.25	229	27.75	417	1.82096	1524	21.9	39.69	57.12	63.1	0.75	6.43	1.22	82.89	126.2	35.39	6.43	1.23	30
28	Female	64	Chronic hepatitis B	14	19	68.8	12.8	57.3	54.0	0.508 negative(-)			<2.00 negative(-)		0.108 negative(-)	0.863 positive(+)		0.008 positive(+)	48	63.5	1065.00	16.88	283.00	45.52	764.00	2.69965	20.38	19.38	34.16	5.83	36.29	10.82	25.09	0.4	110.36	8.24	29.62	25.09	2.74	18.14
29	Male	60	Chronic hepatitis B	26	33	26	7.3	77.9	6.6			<0.05 negative(-)	9.22 negative(-)		0.120 negative(-)	0.045 positive(+)		0.004 positive(+)	45.3	65.41	874.00	19.89	266.00	42.33	565.00	2.12406	127.19	11.26	34.67	10.39	45.5	10.82	5.92	0.51	30.28	23.41	47.25	5.92	3.08	22.82
30	Female	59	Chronic hepatitis B	85	33	22.9	14.8	64.1	11.8		<0.05 negative(-)		<2.00 negative(-)		0.135 negative(-)	0.096 positive(+)		0.006 positive(+)	45	60.58	254.00	37.14	156.00	23.80	100.00	0.641026	54.09	15.77	42.08	23.4	71.55	7.21	9.19	0.49	190.4	17.31	34.51	9.19	1.45	12.42
31	Male	43	Chronic hepatitis B	382	120	39.3	12.1	75.5	3.0	0.577 negative(-)			<2.00 negative(-)		0.097 negative(-)	0.212 positive(+)		0.026 positive(+)	41.6	63.47	1503.00	18.30	433.00	42.85	1015.00	2.34411	582.36	19.62	41	73.9	71.55	94.06	15.12	0.66	16.51	85.46	83.21	15.12	1.79	11.03
32	Male	56	Chronic hepatitis B	17	19	7.8	2.8	72.4	3.2		<0.05 negative(-)		<2.00 negative(-)		0.133 negative(-)	1.16 negative(-)		0.004 positive(+)	39.9	77.34	2409.00	30.10	938.00	45.50	1417.00	1.51066	828.11	11.94	45.87	9.71	64.71	11.96	6.88	1.1	381.31	28.26	41.15	6.88	1.23	17.65
33	Male	57	Chronic hepatitis B	73	86	492.5	334.8	58.8	119.7	0.732 negative(-)			5.79 negative(-)		0.103 negative(-)	0.070 positive(+)		0.005 positive(+)	31	55.45	637.00	20.94	240.00	32.33	371.00	1.54583	66.56	10.77	40.57	7.78	39.1	2.91	7.91	1.06	15.6	22.63	22.63	6.37	1.78	20.8
34	Male	70	Chronic hepatitis B	81	65	27.6	16.0	63.4	20.8	0.456 negative(-)		<20.00	7.06 negative(-)		0.105 negative(-)	0.873 positive(+)		0.009 positive(+)	28	80.09	1525.00	27.48	523.00	50.25	957.00	1.82983	801.36	17.96	44.32	13.93	44.18	11.93	6.88	0.5	7.62	37.51	37.51	10.61	4.65	22.95
35	Male	61	Chronic hepatitis B	38	105	650.8	442.0	63.2	171.7	0.552 negative(-)			19.5 positive(+)	19.5	0.094 negative(-)	0.003 positive(+)		0.010 positive(+)	23.8	72.71	1846.00	27.86	707.00	29.58	751.00	1.06223	66.56	13.01	31.89	40.94	31.54	14.9	6.37	0.51	29.26	36.67	36.67	7.11	2.9	19.42
36	Female	33	Chronic hepatitis B	258	39	27.7	18.9	63.7	86.3		<0.05 negative(-)	<45.0	20.2 positive(+)	20.2	0.105 negative(-)	0.0233 positive(+)		0.010 positive(+)	22	62.5	833.00	19.46	259.00	40.25	537.00	2.07336	1266	11.6	36.05	4.33	54.16	3.47	10.61	1.06	57.69	26.88	26.88	8.84	3.52	9.31
37	Male	68	Chronic hepatitis B	28	23	12.8	4.6	73.4	5.9	0.541 negative(-)			82.61 positive(+)	82.61	0.085 negative(-)	0.028 positive(+)		0.010 positive(+)	21.7	66.31	1304.00	28.66	564.00	38.64	760.00	1.34752	985.7	21.9	34.75	6.05	167.62	20.82	7.11	1.27	34.89	65.63	65.63	9.19	1.56	23.62
38	Male	70	Chronic hepatitis B	14	17	28.6	11.4	71.9	3.3		<0.05 negative(-)		3.72 negative		0.091 negative	0.161 positive		0.010 positive(+)	20	78.58	1778.00	44.62	1009.00	38.45	870.00	0.86224	828.18	35.73	34.54	48.31	45.66	14.9	8.84	0.45	93.03	55.5	55.5	7.22	2.32	17.54
39	Male	63	Chronic hepatitis B	70	119	468.6	330.6	68.1	146	0.571 negative(-)			110.4 positive(+)	110.4	0.106 negative(-)	0.036 positive(+)		0.009 positive(+)	20	77.48	2070.00	31.69	847.00	36.97	988.00	1.16647	1053	19.14	34.91	35.94	47.73	2.08	9.19	0.51	101.59	51.45	51.45	9.43	3.34	19.97
40	Male	55	Chronic hepatitis B	67	143	12.9	8.9	63.7	12.4		<0.05 negative(-)		>1000 positive(+)	1000	0.134 negative(-)	1.16 negative(-)		0.007 positive(+)	20	55.1	1627.00	25.16	743.00	25.29	747.00	1.00538	774.14	17.06	31.8	6.92	55.32	22.3	7.22	0.46	129	39.01	39.01	13.15	8.17	22.66
41	Male	61	Chronic hepatitis B	34	25	22.3	9.6	71.0	10.8			<0.05 negative(-)	<2.00 negative(-)		0.112 negative(-)	0.019 positive(+)		0.006 positive(+)	20	76.43	1888	45.24	1117	30.18	745	0.666965	1414	13.01	32.6	8.99	33.67	2.63	9.43	0.48	30.77	22.27	22.27	6.77	1.42	22.93
42	Female	59	Chronic hepatitis B	109	23	80.6	63.9	60.6	45.2		<0.05 negative(-)		>1000 positive(+)	1000	0.135 negative(-)	0.038 positive(+)		0.007 positive(+)	20	69.95	1134	34.04	552	38.14	618	1.11957	118.83	17.28	54.44	7.54	48.02	15.16	13.15	0.69	195.34	51.6	51.6	7.68	0.87	19.19
43	Male	50	Chronic hepatitis B	36	118	55.1	40.1	67.3	152.2	0.798 negative(-)			<2.00 negative(-)		0.079 negative(-)	1.16 negative(-)		0.007 positive(+)	10	60.41	402.00	20.75	138.00	37.66	250.00	1.81159	66.56	40.86	52.96	36.89	50.08	26.15	6.77	0.78	14.47	12.46	12.46	5.75	1.16	37.23
44	Male	70	Chronic hepatitis B	424	142	420.2	288.2	71.0	210.2	0.534 negative(-)			23.69 positive(+)	23.69	0.098 negative(-)	0.002 positive(+)		0.009 positive(+)	13	57.61	753.00	12.42	162.00	40.39	527.00	3.25309	639.76	18.9	39.64	59.59	38.8	2.08	7.68	0.59	327.11	19.39	19.39	6.43	1.29	15.33
45	Male	71	Chronic hepatitis B	22	93	20.9	9.5	60.9	7.8	0.817 negative(-)	<0.05 negative(-)	<20.00	<2.00 negative(-)		0.096 negative(-)	0.044 positive(+)		0.008 positive(+)	11.6	81.99	2085.00	44.46	1131.00	29.44	749.00	0.662246	863.69	22.7	40.36	7.74	50.67	9.71	5.75	1.57	56.26	57.65	57.65	32.02	2.56	19.57
46	Male	40	Chronic hepatitis B	152	120	292.5	227.3	71.0	171.5		<0.05 negative(-)	<45.0	184 positive(+)	184	0.093 negative(-)	0.017 positive(+)		0.007 positive(+)	10	76.03	1111	54.98	804	18.77	274	0.340796	769.22	14.54	46.12	7.36	74.96	9.71	6.43	1.24	62.21	24.06	24.06	6.43	2.9	17.63
47	Female	29	Chronic hepatitis B	835	145	75.7	56.5	67.3	134.4	0.425 negative(-)	<0.05 negative(-)	<20.00	>1000 positive(+)	1000	0.099 negative(-)	0.045 positive(+)		0.007 positive(+)	10	68.64	1282.00	39.77	743.00	28.44	531.00	0.71467	712.23	13.38	41.91	27.06	48.32	6.32	32.02	0.51	167.99	29.16	29.16	25.09	1.49	19.83
48	Male	59	Chronic hepatitis B	183	322	130.6	91.6	61.2	31.4	0.343 negative(-)		<0.05 negative(-)	>1000 positive(+)	1000	0.112 negative(-)	0.399 positive(+)		0.008 positive(+)	10	67.45	1392.00	18.52	382.00	47.25	975.00	2.55236	215.94	15.77	51.72	55.86	66.12	99.73	6.43	0.48	25.16	23.34	23.34	5.92	1.85	19.49
49	Male	50	Chronic hepatitis B	75	45	10.5	6.1	76.0	7.7	0.342 negative(-)			252.8 positive(+)	252.8	0.096 negative(-)	0.003 positive(+)		0.008 positive(+)	10	54.98	484.00	22.10	194.00	30.33	267.00	1.37629	82.57	17.96	30.31	5.81	38.8	11.38	25.09	0.7	17.69	42.8	42.8	9.19	1.29	16.14
50	Male	45	Chronic hepatitis B	58	52	184.2	146.1	57.1	61.7	0.676 negative(-)			116.8 positive(+)	116.8	0.135 negative(-)	0.067 positive(+)		0.007 positive(+)	10	69.95	826.00	31.41	371.00	35.62	421.00	1.13477	49.47	16.41	33.31	20.81	47.73	22.3	5.92	1.14	119.63	28.11	28.11	15.12	1.29	9.22
51	Male	45	Chronic hepatitis B	53	19	25.6	11.6	84.8	1.1	0.393 negative(-)	<0.05 negative(-)		>1000 positive(+)	1000	0.122 negative(-)	0.567 positive(+)		0.0071 positive(+)	10	72.43	1620	20.24	453	46.68	1044	2.30464	110.45	76.12	26.65	23.86	74.41	98.22	9.19	1.5	202.85	88.54	88.54	6.88	1.04	13.83
52	Male	34	Chronic hepatitis B	128	91	122.6	87.7	65.6	117.8	0.545 negative(-)	<0.05 negative(-)		955.2 positive(+)	955.2	2.650 阳	1.09 negative(-)		0.0068positive（+）	10	68.9	424	38.54	237	35.04	216	0.911392	60.8	12.29	29.04	71.85	73.32	12.47	15.12	0.58	21.1	35.16	35.16	5.25	4.46	21.93

## Sheet: HBsAg positive patients
Number	Gender	Age	Diagnosis	ALT	AST	TBIL	DBIL	TP	TBA	Hepatitis B virus surface antigen	Hepatitis B virus surface antigen	Hepatitis B virus surface antigen	Hepatitis B virus surface antibody	Hepatitis B virus e antigen	Hepatitis B virus e antibody	Hepatitis B virus core antibody	HBV DNA Load	T lymphocyte/lymphocyte	T lymphocyte	CD8+ T lymphocyte/lymphocyte	CD8+ T lymphocyte	CD4+ T lymphocyte/lymphocyte	CD4+ T lymphocyte	CD4+/CD8+	IFN-α	IFN-γ	FLT-3L	IP-10	TNF-α	IL-1β	IL-2	IL-4	IL-8	IL-10	IL-12	IL-15	IL-17A	IL-18
1	Male	27	Chronic hepatitis B	39	25	11.6	3.7	76.5	8.5		> 130 positive(+)		<2.00 negative(-)	40.900 阳	1.30 negative(-)	0.006 positive(+)	117	76.55	563.00	15.6463	115.00	60.53	445.00	3.87	4.52	13.01	27.91	438.4	172.54	7.12	18.13	0.99	133.6	67.3	107	18.13	1.12	49.61
2	Female	72	Chronic hepatitis B	24	50	427.9	269.4	66.1	129.6	3476 positive(+)			34.32 positive(+)	0.102 negative(-)	0.002 positive(+)	0.008 positive(+)	144	72.04	1637.00	4.48746	102.00	59.75	1358.00	13.31	2074	23.51	28.26	26.38	679.36	370	8.14	2.89	302.06	170	167	8.14	18.66	68.8
3	Female	46	Chronic hepatitis B	15	40	176.3	125	60.2	131.5	1.49 positive(+)	28.8 positive(+)		51.5 positive(+)	56.300 阳	1.06 negative(-)	0.006 positive(+)	148	74.82	866.00	13.3967	155.00	58.01	671.00	4.33	10.68	13.2	28.98	41.94	49.07	16.18	36.94	2.89	495.55	14.52	10.4	16.94	7.26	20.32
4	Male	36	Chronic hepatitis B	11	45	21.6	11.5	73.5	20			92.12 positive(+)	<2.00 negative(-)	0.086 negative(-)	0.002 positive(+)	0.007 positive(+)	189	76.97	908.00	18.7288	221.00	57.44	678.00	3.07	4.52	11.26	29.72	26.38	134.17	8.95	7.8	3.12	88.16	34.56	64.44	37.8	7.55	31.55
5	Female	52	Chronic hepatitis B	34	43	24	6	74.5	2.8			1048 positive(+)	<2.00 negative(-)	0.107 negative(-)	0.0021 positive(+)	0.0071 positive(+)	230	74.30	690.00	17.3491	161.00	54.89	509.00	3.16	685.77	15.77	27.22	90.8	96.76	238.5	8.96	0.99	134.73	162.28	63.1	8.96	15	67.09
6	Male	38	Chronic hepatitis B	27	27	20.8	7.5	79.6	28.3	7160 positive(+)		3530 positive(+)	<2.00 negative(-)	3.820 阳	1.01 negative(-)	0.007 positive(+)	260	71.05	480.00	14.0533	95.00	54.46	368.00	3.87	38.01	11.26	32.86	28.8	92.01	137.15	15.87	0.51	156.17	21.55	32.81	15.87	1.23	19.57
7	Male	35	Chronic hepatitis B	34	27	31	11	77.3	8.8			15704 positive(+)	3.35 negative(-)	1539 positive(+)	5.92 negative(-)	0.0070 positive(+)	293	74.15	1828.00	19.7972	488.00	53.49	1318.00	2.70	32.35	10.45	10.73	36.92	34.51	7.6	25.75	0.66	52.99	16.46	53.49	5.75	1.02	29.8
8	Female	62	Chronic hepatitis B	88	107	14.4	8.4	77.3	71.5			0.653 positive(+)	328.9 positive(+)	884.9 positive(+)	2.74 negative(-)	0.008 positive(+)	360	67.64	698.00	10.9496	113.00	52.83	545.00	4.82	38.01	13.38	40.7	11.09	37.21	3.24	7.05	1.58	115.5	16.05	41.67	7.05	10.93	17.92
9	Male	62	Chronic hepatitis B	32	67	158.7	112.5	64.5	69.8	131 positive(+)			<2.00 negative(-)	0.440 negative(-)	1.07 negative(-)	0.007 positive(+)	448	86.83	1290.00	28.8022	428.00	51.31	762.00	1.78	807.55	14.15	25.62	26.84	89.73	404.42	34.32	0.36	54.93	152.45	108.35	34.32	4.12	28.17
10	Female	40	Chronic hepatitis B	13	15	20.3	6.9	71.6	1			242.5 positive(+)	<2.00 negative(-)	0.111 negative(-)	0.003 positive(+)	0.007 positive(+)	864	82.98	716.00	20.9977	181.00	51.18	441.00	2.44	1223	12.47	30.48	16.89	42.2	24.19	8.72	0.99	85.39	24.61	43.27	8.72	3.08	19.57
11	Male	67	Chronic hepatitis B	15	45	51.8	39.1	65.7	24.6	2357 positive(+)		4528 positive(+)	<2.00 negative(-)	99.580 阳	1.31 negative(-)	0.009 positive(+)	929	74.21	230.00	16.4516	51.00	51.10	158.00	3.10	32.35	9.14	26.54	35.83	41.15	5.15	25.31	0.53	222.9	31.06	51.6	5.31	9.93	20.32
12	Male	32	Chronic hepatitis B	35	27	14.5	3.6	73.4	5.5			3618 positive(+)	<2.00 negative(-)	0.087 negative(-)	0.002 positive(+)	0.006 positive(+)	962	81.29	1098.00	26.869	363.00	49.52	669.00	1.84	59.81	10.13	24.61	22.22	34.51	21.33	35.36	0.99	336.18	21.87	36.29	35.36	7.83	14.29
13	Male	55	Chronic hepatitis B	8	14	7.1	2.1	66.6	8.9	6269 positive(+)			<2.00 negative(-)	280.600 阳	2.12 negative(-)	0.013 positive(+)	1669	71.38	671.00	18.2979	172.00	49.10	462.00	2.69	25.76	14.15	35	36.46	37.21	28.13	8.2	0.72	28.29	16.88	16.3	28.2	3.89	16.83
14	Female	65	Chronic hepatitis B	15	35	217.3	169.9	61.9	186.8	2111 positive(+)	>130.0 positive(+)	1486 positive(+)	<2.00 negative(-)	0.143 negative(-)	0.125 positive(+)	0.0067 positive(+)	1689	68.45	1299.00	17.5975	334.00	48.91	925.00	2.77	38.01	15.35	26.88	18.65	131.2	5.78	17.31	0.44	59.18	16.88	26.61	17.31	1.28	27.82
15	Male	71	Chronic hepatitis B	16	22	13.6	3.4	74.9	1.6			2913 positive(+)	<2.00 negative(-)	0.087 negative(-)	0.001 positive(+)	0.007 positive(+)	1720	66.43	477.00	15.7163	113.00	48.15	346.00	3.06	36.07	14.54	26.54	17.78	43.27	10.82	19.21	4.55	271.63	25.18	49.07	19.21	3.08	28.75
16	Male	37	Chronic hepatitis B	43	25	21.7	7.9	73.6	2.3			148.3 positive(+)	<2.00 negative(-)	0.091 negative(-)	0.002 positive(+)	0.009 positive(+)	2210	73.21	940.00	20.5768	264.00	47.08	604.00	2.29	291.64	10.61	31	29.75	366.88	89.44	9.37	3.28	333.57	37.74	89.73	9.37	26.83	18.14
17	Male	43	Chronic hepatitis B	26	27	15	5	74.6	1.6	1226 positive(+)			<2.00 negative(-)	0.087 negative(-)	0.002 positive(+)	0.007 positive(+)	2804	73.81	1097.00	20.6456	307.00	46.61	693.00	2.26	0.15	10.45	57.87	34.35	45.5	8.85	10.85	1.63	67.98	1.28	42.04	10.85	1.12	11.98
18	Female	58	Chronic hepatitis B	6	33	64.2	56.9	70.8	176.4	6647 positive(+)			3.43 negative(-)	0.068 negative(-)	0.003 positive(+)	0.010 positive(+)	3138	78.47	2514.00	23.5019	753.00	46.30	1483.00	1.97	54.09	12.11	41.21	25.63	50.32	16.18	29.43	0.94	29.99	26.54	24.48	9.43	4.37	19.57
19	Female	50	Chronic hepatitis B	20	88	12.5	5.1	79.1	14.1	3071 positive(+)			<2.00 negative(-)	325.600 阳	1.94 negative(-)	0.010 positive(+)	3367	80.55	1153.00	24.7379	354.00	46.08	659.00	1.86	1238	16.62	28.98	10.26	45.5	10.95	27.45	1.29	1022	25.24	37.21	7.45	1.45	27.82
20	Male	25	Chronic hepatitis B	200	185	86.1	68.7	61.9	109	1255 positive(+)			<2.00 negative(-)	380.000 阳	1.78 negative(-)	0.007 positive(+)	3601	81.33	1925.00	32.1082	760.00	45.81	1084.00	1.43	98.91	22.43	34.13	15.23	164.07	26.09	8.96	1.33	39.08	36.35	124.42	18.96	8.44	17.69
21	Male	50	Chronic hepatitis B	8	27	47.2	30.2	67.2	110.5	81.45 positive(+)		158.8 positive(+)	<2.00 negative(-)	0.097 negative(-)	0.010 positive(+)	0.008 positive(+)	5760	81.25	726.00	37.0661	331.00	45.20	404.00	1.22	20.38	15.15	20.13	28.75	31.6	10.46	6.88	0.43	10.17	23.11	27.34	6.88	9.8	26.46
22	Male	63	Chronic hepatitis B	15	23	63.2	11	58.7	8.4	2220 positive(+)			<2.00 negative(-)	0.080 negative(-)	0.002 positive(+)	0.007 positive(+)	26700	63.86	1121.00	15.8405	278.00	44.86	787.00	2.83	4.52	9.98	30.1	100.65	29.62	1.2	15.98	1.01	61.39	37.74	37.21	25.98	3.89	18.97
23	Male	35	Chronic hepatitis B	87	87	31.6	18.4	76.7	11.9	3082 positive(+)		1422 positive(+)	<2.00 negative(-)	3.430 阳	0.651 positive(+)	0.009 positive(+)	26800	75.99	637.00	31.0263	260.00	44.09	370.00	1.42	49.47	19.14	34.75	16.42	39.4	27.08	8.2	0.77	218.75	14.29	54.29	19.21	3.52	17.95
24	Male	55	Chronic hepatitis B	128	143	725.4	485.4	4.7	130.3	3315 positive(+)			<2.00 negative(-)	0.082 negative(-)	0.003 positive(+)	0.007 positive(+)	27400	65.65	1717.00	17.5459	459.00	43.76	1145.00	2.49	49.47	10.13	26.76	18.6	33.36	4.61	17.31	4.29	295.8	21.01	81.01	9.37	5.36	28.16
25	Male	47	Chronic hepatitis B	48	38	16.8	5	82.8	1			51.17 positive(+)	<2.00 negative(-)	0.100 negative(-)	0.003 positive(+)	0.008 positive(+)	34300	65.15	1145.00	18.7144	329.00	43.41	763.00	2.32	49.47	14.15	26.55	88.35	45.66	9.99	19.21	3.03	27.82	44.75	44.75	10.85	2.81	19.37
26	Male	36	Chronic hepatitis B	30	78	33.1	17.2	64.2	100.2	966.0 positive(+)			<2.00 negative(-)	712.9 positive(+)	3.67 negative(-)	0.009 positive(+)	56300	61.78	1339.00	18.0434	391.00	43.06	933.00	2.39	313.67	8.35	33.94	39.78	368.53	95.17	9.37	1.58	73.26	96.53	96.53	9.43	28.68	19.03
27	Male	45	Chronic hepatitis B	10	21	15.6	4.6	76.8	3.6			5091 positive(+)	<2.00 negative(-)	3.620 阳	1.06 negative(-)	0.008 positive(+)	251000	52.93	752.00	9.07811	129.00	42.13	599.00	4.64	49.47	14.54	58.85	24.34	48.61	8.03	10.85	1	251.2	19.03	69.03	7.45	1.16	13.15
28	Male	33	Chronic hepatitis B	40	66	84.6	68.4	46.1	44.6	2627 positive(+)			321.8 positive(+)	6.010 阳	0.530 positive(+)	0.007 positive(+)	273000	62.21	1392.00	18.9987	425.00	40.93	916.00	2.16	66.56	10.61	41.32	25.56	53.29	15.16	9.43	1.29	292.11	31.06	31.06	18.96	3.89	20.38
29	Male	44	Chronic hepatitis B	198	221	630.2	412	79.9	172.4	4851 positive(+)			<2.00 negative(-)	374.700 阳	2.08 negative(-)	0.010 positive(+)	344000	60.69	898.00	17.2973	256.00	39.92	591.00	2.31	1180	10.45	28.74	70.38	48.61	25.2	7.45	1.33	84.13	139.22	139.22	6.88	1.56	28.05
30	Male	46	Chronic hepatitis B	289	102	109.8	72.4	54.9	201.3	2731 positive(+)			<2.00 negative(-)	5.350 阳	0.559 positive(+)	0.007 positive(+)	528000	66.31	578.00	21.789	190.00	39.31	343.00	1.81	97.09	12.11	34.16	15.55	160.43	396	8.96	1.01	30	21.91	21.91	5.98	7.74	18.63
31	Female	53	Chronic hepatitis B	168	71	11.2	3.6	64	10.1			10778 positive(+)	<2.00 negative(-)	0.100 negative(-)	0.002 positive(+)	0.008 positive(+)	667000	57.93	579.00	19.4194	194.00	37.73	377.00	1.94	49.47	16.62	20.42	29.01	233.67	15.16	16.88	2.66	894.43	31.06	31.06	18.13	3.52	27.06
32	Male	52	Chronic hepatitis B	82	50	9.7	4.4	66	10.6	4434 positive(+)			3.38 negative(-)	0.087 negative(-)	0.002 positive(+)	0.010 positive(+)	878000	54.93	1052.00	14.8303	284.00	36.72	703.00	2.48	49.47	8.43	29.83	98.91	31.54	239.85	15.98	2.6	43.75	118.35	118.35	8.14	21.16	9.65
33	Male	45	Chronic hepatitis B	126	75	10.8	4.2	78.3	4.8			4160 positive(+)	<2.00 negative(-)	0.089 negative(-)	0.002 positive(+)	0.009 positive(+)	3540000	68.29	921.00	25.9451	350.00	36.72	495.00	1.41	49.47	15.15	27.61	424.69	170.34	145.78	18.13	2.87	38.97	152	152	6.94	14	48.69
34	Male	32	Chronic hepatitis B	83	70	16.4	6.5	76.5	26.6	5862 positive(+)		2297 positive(+)	<2.00 negative(-)	0.117 negative(-)	0.046 positive(+)	0.007 positive(+)	15600000	49.78	1227.00	13.6714	337.00	35.68	880.00	2.61	1880	9.98	81.02	26.64	689.07	6.61	8.14	1.01	76.08	10.63	70.63	7.8	6.57	65.85
35	Male	27	Chronic hepatitis B	93	136	13.5	5.9	79.7	3.9	3971 positive(+)		2383 positive(+)	<2.00 negative(-)	0.097 negative(-)	0.121 positive(+)	0.008 positive(+)	16300000	61.90	676.00	24.4282	267.00	34.77	380.00	1.42	49.47	13.01	28.84	41.85	51.25	3.19	6.94	0.51	150.01	63.4	63.4	8.96	18.22	21.1
36	Male	53	Chronic hepatitis B	191	145	690.7	463.4	56.9	159.8	7566 positive(+)		8620 positive(+)	<2.00 negative(-)	3.150 阳	0.087 positive(+)	0.008 positive(+)	20900000	58.78	1095.00	20.8803	389.00	34.68	646.00	1.66	49.47	23.51	19.54	26.63	131.63	386.87	7.8	0.69	274.31	26.53	26.53	15.87	1.29	31.53
37	Male	43	Chronic hepatitis B	56	135	16.2	6.6	77.6	8.6	2769 positive(+)		5022 positive(+)	655.8 positive(+)	973.1 positive(+)	3.18 negative(-)	0.007 positive(+)	22500000	70.91	371.00	30.4015	159.00	34.50	180.00	1.13	738.13	13.2	27.19	88.09	96.81	23.28	8.96	1.53	405.06	36.17	36.17	5.75	1.04	64.43
38	Female	38	Chronic hepatitis B	28	26	14.9	3.2	71.6	1.2			15656 positive(+)	<2.00 negative(-)	1091 positive(+)	4.31 negative(-)	0.0069 positive(+)	51600000	69.11	552.00	29.4118	235.00	34.46	275.00	1.17	49.47	11.26	32.52	68.83	92.97	4.04	15.87	1.01	108.18	121	121	7.05	20.92	20.6
39	Male	43	Chronic hepatitis B	33	25	14.7	4.4	74.8	2.6			39905 positive(+)	<2.00 negative(-)	1516 positive(+)	7.70 negative(-)	0.009 positive(+)	172000000	64.66	1709.00	25.35	670.00	33.48	885.00	1.32	49.47	15.77	11.32	66.91	36.39	20.32	5.75	0.53	150.01	38.51	38.51	34.32	3.7	10.61
40	Male	51	Chronic hepatitis B	272	275	20.9	9	77	19.2	2401 positive(+)			<2.00 negative(-)	0.094 negative(-)	0.034 positive(+)	0.007 positive(+)	41	57.61	789.00	21.3294	292.00	32.90	450.00	1.54	49.47	11.26	40.79	11.2	239.4	15.17	7.05	1.63	167.99	47.96	47.96	8.72	2.81	18.97
41	Male	62	Chronic hepatitis B	278	209	19.8	8.9	66.9	32.4	2.51 positive(+)			<2.00 negative(-)	0.093 negative(-)	0.003 positive(+)	0.007 positive(+)	97	45.17	148.00	12.5382	41.00	30.67	100.00	2.44	849.31	10.45	26.97	27.06	90.38	16.38	34.32	0.94	63.8	30.37	30.37	25.31	10.92	28.46
42	Male	76	Chronic hepatitis B	186	87	131.3	101.3	69.6	31.0	106 positive(+)			<2.00 negative(-)	0.082 negative(-)	0.127 positive(+)	0.006 positive(+)	224	68.03	759.00	34.7085	387.00	30.50	340.00	0.88	1168	13.38	30.21	17.26	45.07	16.18	8.72	1.29	133.96	31.06	49.07	5.36	7.1	20.54
43	Male	63	Chronic hepatitis B	365	578	193.6	205.1	60.6	127.3	3077 positive(+)			<2.00 negative(-)	0.083 negative(-)	0.001 positive(+)	0.007 positive(+)	402	59.52	171.00	17.0139	49.00	30.28	87.00	1.78	49.47	14.15	26.55	15.72	43.28	8.95	5.31	1.33	67.09	139.22	89.73	7.91	7.26	21.12
44	Male	51	Chronic hepatitis B	198	221	630.2	412.0	79.9	172.4	2911 positive(+)			<2.00 negative(-)	0.082 negative(-)	0.002 positive(+)	0.006 positive(+)	541	70.06	517.00	29.2799	431.00	29.78	439.00	1.02	69.35	12.47	24.51	12.25	36.99	238.5	5.36	0.43	105.49	21.91	42.04	16.88	7.83	15.47
45	Male	32	Chronic hepatitis B	191	145	690.7	463.4	56.9	159.8	3498 positive(+)			<2.00 negative(-)	19.700 阳	0.593 positive(+)	0.007 positive(+)	2758	52.32	383.00	20.6003	151.00	29.49	216.00	1.43	38.01	10.13	57.87	41.94	368.53	137.15	35.36	1.01	30	31.06	24.48	9.43	8.44	17.92
46	Male	50	Chronic hepatitis B	200	185	86.1	68.7	61.9	109.0	965 positive(+)			<2.00 negative(-)	645 positive(+)	2.55 negative(-)	0.007 positive(+)	3906	67.88	1316.00	22.6522	439.00	29.42	570.00	1.30	32.35	14.15	41.21	26.38	689.07	7.6	8.2	0.77	894.43	118.35	37.21	7.45	8.95	28.17
47	Male	43	Chronic hepatitis B	1274	897	519.3	342.1	72.2	167.3	2269 positive(+)			<2.00 negative(-)	293.000 阳	1.77 negative(-)	0.007 positive(+)	66600	76.71	1100.00	26.7782	384.00	28.50	409.00	1.07	38.01	15.35	28.98	90.8	51.25	3.24	17.31	4.29	43.75	152	124.42	18.96	7.74	19.57
48	Male	46	Chronic hepatitis B	510	136	137.2	105.7	61.3	18.3	2661 positive(+)			<2.00 negative(-)	1142 positive(+)	4.83 negative(-)	0.007 positive(+)	939000	42.15	291.00	13.314	92.00	27.72	192.00	2.09	807.55	14.54	34.13	28.8	131.63	404.42	19.21	3.03	38.97	10.63	27.34	6.88	3.52	20.32
49	Male	54	Chronic hepatitis B	244	228	31.0	14.0	75.3	30.9	2195 positive(+)			<2.00 negative(-)	743 positive(+)	3.00 negative(-)	0.007 positive(+)	1420000	67.12	466.00	26.3689	183.00	27.15	188.00	1.03	223	10.61	20.13	36.92	160.43	24.19	9.37	1.58	76.08	63.4	37.21	25.98	21.16	14.29
50	Male	42	Chronic hepatitis B	552	411	233.4	178.1	63.4	168.3	2466 positive(+)			<2.00 negative(-)	阳	0.775 positive(+)	0.007 positive(+)	1600000	50.55	91.00	16.0221	29.00	26.92	49.00	1.69	32.35	10.45	30.1	11.09	133.67	5.15	10.85	1	150.01	26.53	31.06	19.21	14	16.83
51	Male	74	Chronic hepatitis B	1056	866	64.2	41.2	72.9	147.8	2746 positive(+)			<2.00 negative(-)	1013 positive(+)	3.73 negative(-)	0.006 positive(+)	29200000	40.37	550.00	13.4996	184.00	26.85	366.00	1.99	59.81	12.11	34.75	26.84	131.54	21.33	29.43	2.66	274.31	36.17	118.35	9.37	6.57	27.82
52	Female	52	Chronic hepatitis B	289	102	109.8	72.4	54.9	201.3	2118 positive(+)			<2.00 negative(-)	911 positive(+)	3.22 negative(-)	0.006 positive(+)	51600000	50.05	962.00	23.3212	448.00	24.67	474.00	1.06	25.76	10.45	26.76	35.83	170.34	28.13	27.45	2.87	405.06	121	152	10.85	18.22	18.14

## Sheet: healthy controls
Number	T lymphocyte/lymphocyte	T lymphocyte	CD8+ T lymphocyte/lymphocyte	CD8+ T lymphocyte	CD4+ T lymphocyte/lymphocyte	CD4+ T lymphocyte	CD4+/CD8+	IFN-α	IFN-γ	FLT-3L	IP-10	TNF-α	IL-1β	IL-2	IL-4	IL-8	IL-10	IL-12	IL-15	IL-17A	IL-18
1	74.38	1143	25.14	386	43.57	670	1.73	44.23	17.51	30.13	8.8	45.5	4.46	5.92	0.76	14.11	10.35	18.33	5.64	4.9	22.05
2	77.07	1664	31.94	690	41	885	1.28	2.48	12.29	45.57	20.57	31.2	0.74	6.31	0.63	8.86	0.7	1.92	5.09	0.22	12.85
3	65.71	1602	20.92	510	42.52	1036	2.03	0.94	13.76	38.97	7.54	17.29	0.49	4.65	0.66	4.33	0.57	4.04	7.34	1.63	17.84
4	75.93	1284	23.81	403	48.53	821	2.04	48.91	9.23	44.1	15.5	29.62	16.38	8.37	0.56	14.47	0.46	5.45	5.98	0.69	14.03
5	74.34	1201	30.59	494	30.35	490	0.99	0.94	15.35	31.44	16.89	20.61	0.58	5.75	0.52	6.31	5.18	2.04	5.25	0.58	16.45
6	73.18	1305	28.08	501	34.89	622	1.24	2.48	13.38	37.26	15.23	17.29	0.77	5.64	0.57	10.57	9.79	5.94	6.48	0.69	13.03
7	72.03	1253	28.08	489	38.79	675	1.38	0.1	18.9	27.98	16.32	18.88	0.45	5.09	0.39	5.71	0.07	3.49	7.8	0.49	6.87
8	79.96	3535	16.65	736	51.2	2263	3.08	0.67	11.26	35.57	13.86	28.85	0.47	7.34	0.72	4.91	1.06	5.1	6.09	0.27	11.78
9	74.83	1644	23.59	518	46.27	1017	1.96	3.36	19.38	31.1	14.22	32.81	0.47	5.98	0.61	12.13	5.18	4.04	5.92	0.55	11.92
10	75.17	2457	33.94	1109	29.67	970	0.87	0.39	9.38	40.13	3.99	23.13	0.45	5.25	0.42	9.2	1.87	11.58	6.31	0.44	19.37
11	64.52	2149	18.19	606	39.78	1325	2.19	44.23	9.98	26.24	12.4	57.06	0.9	6.48	0.56	7.91	1.87	10.4	4.65	0.93	10.66
12	74.51	2664	26.04	931	37.6	1345	1.44	0.47	17.06	33.8	9.92	44.37	0.57	7.8	0.38	27.82	1.28	10.4	7.11	0.55	20.3
13	75.62	1866	23.86	589	47.61	1175	2	0.94	15.15	41.04	16.6	32.81	0.49	6.09	0.34	9.44	1.28	5.82	5.42	0.41	12.85
14	64.39	2253	29.57	1035	30.48	1066	1.03	0.47	20.36	38.9	23.8	28.85	0.32	7.11	0.66	20.06	8.24	2.92	5.86	0.46	11.2
15	68.23	1581	27.06	627	37.19	862	1.37	115.02	10.29	27.74	7.8	17.29	4.01	5.42	0.78	11.83	2.24	6.2	5.98	37.21	7.13
16	76.91	2620	31.8	1083	32.57	1109	1.02	0.79	17.06	40.97	12.4	34.51	1.18	5.86	0.52	8.32	0.7	6.77	5.25	0.34	16.12
